# Supplementary material for: Anti Gram-Positive Bacteria Activity of Synthetic Quaternary Ammonium Lipid and Its Precursor Phosphonium Salt
Source: Int J Mol Sci. 2024 Feb 27;25(5):2761. doi: 10.3390/ijms25052761 (PMC10931589; doi:10.3390/ijms25052761)
Supplement: Supplementary file 1 [file ijms-25-02761-s001.zip]

Archive with 1 entries (1 files):
- ijms-2878814-supplementary.pdf
